# Supplementary material for: Neurological Improvement via Lysophosphatidic Acid Administration in a Rodent Model of Cardiac Arrest-Induced Brain Injury
Source: Int J Mol Sci. 2023 Dec 14;24(24):17451. doi: 10.3390/ijms242417451 (PMC10743439; doi:10.3390/ijms242417451)
Supplement: Supplementary file 1 [file ijms-24-17451-s001.zip]

Archive with 1 entries (1 files):
- ijms-2718984-supplementary.pdf
